# Supplementary material for: Improving gene editing of CRISPR/Cas9 using the callus-specific promoter pYCE1 in cassava (Manihot esculenta Crantz)
Source: Front Plant Sci. 2025 May 20;16:1600438. doi: 10.3389/fpls.2025.1600438 (PMC12130021; doi:10.3389/fpls.2025.1600438)
Supplement: Supplementary file 2 [file Table1.xlsx]

## Sheet: Supplemental Table S1
Analysis of cis-elements in pYCE1 and pYCE2
	Cis-element	sequence	Function	Number
pYCE1	TATA-box	TATAAAAT	Binding site of RNA polymerases	1
	CAAT-box	CAAT	common cis-acting element in promoter and enhancer regions	14
	G-box	CACGTC	cis-acting regulatory element involved in light responsiveness	1
	GT1-motif	GGTTAA	light responsive element	1
	TCA-element	CCATCTTTTT	cis-acting element involved in salicylic acid responsiveness	1
	AUXRE-box	TGACGTAA	auxin-resonsive element	1
	I-box	GATAA	light responsive element	2
pYCE2	TATA-box	TATAAAAT	Binding site of RNA polymerases	1
	CAAT-box	CAAT	common cis-acting element in promoter and enhancer regions	9
	ABRE-box	ACGTG	cis-acting element involved in the abscisic acid responsiveness	1
	I-box	GATAA	light responsive element	1

## Sheet: Supplemental Table S2
Primers used in RT-qPCR
Primer name	Primer sequence
qYCE1-F	CCGGAATCCTCGACATCACC
qYCE1-R	GTGGGGTAGTTGGGCATGAG
qYCE2-F	GAGAAGGCGTCCTGTCTAGC
qYCE2-R	GAGGCAATTCCTGCTCCAGT
qYCE3-F	GAGACTGCAAAAGACGCCG
qYCE3-R	CTGGAGGCACACTCTTCCC
qYCE4-F	GTATGGACCATGCGGGAACA
qYCE4-R	ATGGCTTCAGGAAGTGGACG
qYCE5-F	CACAGGTCTTGGAGCCACTT
qYCE5-R	CCTCCATCGGTCATCTCAGC
qActin-F	TCTTCTCAACTGAGGAGCTGCT
qActin-R	CCTTCGTCTGGACCTTGCTG
qEGFP-F	CTACAACAGCCACGTCT
qEGFP-R	GACTGGGTGCTCAGGTAGT
Primers used in plasmid construction
Primer name	Primer sequence
pYCE1-F	ACACGTCGCTATACATCCCCA
pYCE1-R	TTCTCCCTCCCTCATCTGGC
pYCE1-GFPF	gtgccaagcttgcatgcCTGCAGACACGTCGCTATACATCCCCA
pYCE1-GFPR	tggttcttgttgatccatgtcgacCTGGGTCAGCGAGACAAAGA
pYCE2-F	CTCCAAGAATCTGAGTGCCCAT
pYCE2-R	CTATTGGCTCCGGCAATGTG
pYCE2-GFPF	gtgccaagcttgcatgcGAGGAAGAGAATTCAGAGGGTTG
pYCE2-GFPR	tggttcttgttgatccatgtcgacATAGCTAAGCCTACGACAATAGC
pYCE1-casF	aagcttCTGCAGACACGTCGCTATACATCCCCA
pYCE1-casR	ccatggCTGGGTCAGCGAGACAAAGA

## Sheet: Supplemental Table S3
Detection of TS1 site mutations using Hi-Tom sequencing.
		Reads number	Ratio	Mutant type	indels	sequence
	WT	59732	0.9188		-	GCCTCAACTCAAGCTCAGCTTCAGATTGG
35S-Cas9	#1	31535	0.5	1I	T	GCCTCAACTCAAGCTCAGCTTCaTGATTGG
		29664	0.4704	3D	TTC	GCCTCAACTCAAGCTCAGc---AGATTGG
	#2	27394	0.5044	1I	A	GCCTCAACTCAAGCTCAGCTTCaAGATTGG
		26246	0.4833	3D,1D	GCT,C	GCCTCAACTCAAGCTCa---t-AGATTGG
	#3	31883	0.5149	1I	T	GCCTCAACTCAAGCTCAGCTTCaTGATTGG
		29060	0.4693	3D	TTC	GCCTCAACTCAAGCTCAGc---AGATTGG
	#4	31522	0.5101	5D	TTCAG	GCCTCAACTCAAGCTCAGc-----ATTGG
		28580	0.4626	2D	CA	GCCTCAACTCAAGCTCAGCTt--GATTGG
	#5	13876	0.2861	22D	AGCTTCAGATTGG	GCCTCAACTCAAGCTc----------------------
		22254	0.4588	4D	CTTC	GCCTCAACTCAAGCTCAg----AGATTGG
		10320	0.2128	2D	TC	GCCTCAACTCAAGCTCAGCt--AGATTGG
	#6	53326	0.9501	WT	-	GCCTCAACTCAAGCTCAGCTTCAGATTGG
	#7	44654	0.9714	WT	-	GCCTCAACTCAAGCTCAGCTTCAGATTGG
	#8	48796	0.9857	WT	-	GCCTCAACTCAAGCTCAGCTTCAGATTGG
	#9	14726	0.2207	1I	C	GCCTCAACTCAAGCTCAGCTTCaCGATTGG
		14689	0.2201	2D	TC	GCCTCAACTCAAGCTCAGCt--AGATTGG
		14063	0.2107	1I	A	GCCTCAACTCAAGCTCAGCTTcAAGATTGG
		13837	0.2073	1I	T	GCCTCAACTCAAGCTCAGCTTCaTGATTGG
	#10	77819	0.932	WT	-	GCCTCAACTCAAGCTCAGCTTCAGATTGG
	#11	28787	0.5087	1I	A	GCCTCAACTCAAGCTCAGCTTCaAGATTGG
		27083	0.4786	1I	T	GCCTCAACTCAAGCTCAGCTTCaTGATTGG
	#12	64402	0.9681	WT	-	GCCTCAACTCAAGCTCAGCTTCAGATTGG
	#13	11286	0.2435	8D	CTTCAGAT	GCCTCAACTCAAGCTCAg--------TGG
		9960	0.2149	1I	A	GCCTCAACTCAAGCTCAGCTTCaAGATTGG
		9902	0.2136	8D	TCAGCTTC	GCCTCAACTCAAGc--------AGATTGG
		9455	0.204	3D	TTC	GCCTCAACTCAAGCTCAGc---AGATTGG
	#14	29794	0.5162	16D	TCAAGCTCAGCTTCAG	GCCTCAAc----------------ATTGG
		26331	0.4562	1I	T	GCCTCAACTCAAGCTCAGCTTCaTGATTGG
	#15	36601	0.4913	1I	A	GCCTCAACTCAAGCTCAGCTTCaAGATTGG
		33913	0.4552	1I	T	GCCTCAACTCAAGCTCAGCTTCaTGATTGG
	#16	12449	0.2347	11D	AGCTTCAGATT	GCCTCAACTCAAGCTc-----------GG
		12276	0.2314	1I	A	GCCTCAACTCAAGCTCAGCTTCaAGATTGG
		15334	0.289	6D	CAGATT	GCCTCAACTCAAGCTCAGCTt------GG
		5653	0.1066	2D	TC	GCCTCAACTCAAGCTCAGCt--AGATTGG
	#17	13854	0.2402	4D	TCAG	GCCTCAACTCAAGCTCAGCt----ATTGG
		13039	0.226	6D	CTTCAG	GCCTCAACTCAAGCTCAg------ATTGG
		12977	0.225	12D	CAGCTTCAGATT	GCCTCAACTCAAGCt------------GG
		10515	0.1823	1I	A	GCCTCAACTCAAGCTCAGCTTcAAGATTGG
	#18	30177	0.5099	1I	T	GCCTCAACTCAAGCTCAGCTTCaTGATTGG
		27712	0.4683	1I	A	GCCTCAACTCAAGCTCAGCTTcAAGATTGG
	#19	53802	0.9426	WT	-	GCCTCAACTCAAGCTCAGCTTCAGATTGG
	#20	68186	0.9717	WT	-	GCCTCAACTCAAGCTCAGCTTCAGATTGG
	#21	11936	0.2511	9D	CTCAGCTTC	GCCTCAACTCAAg---------AGATTGG
		10276	0.2161	2D	TC	GCCTCAACTCAAGCTCAGCtAGATTGG
		10251	0.2156	3D,1D	AG,TG	GCCTCAACTCAAGCTCAGCTTc---At-G
		9017	0.1897	1I	A	GCCTCAACTCAAGCTCAGCTTcAAGATTGG
	#22	48598	0.9789	WT	-	GCCTCAACTCAAGCTCAGCTTCAGATTGG
	#23	1748	0.4654	1I	A	GCCTCAACTCAAGCTCAGCTTCaAGATTGG
		1729	0.4603	WT	-	GCCTCAACTCAAGCTCAGCTTCAGATTGG
	#24	27118	0.7443	WT	-	GCCTCAACTCAAGCTCAGCTTCAGATTGG
	#25	16060	0.4152	6D	CAGATT	GCCTCAACTCAAGCTCAGCTt------GG
		13608	0.3518	16D	TCAAGCTCAGCTTCAG	GCCTCAAc---------------ATTGG
	#26	28762	0.7849	WT	-	GCCTCAACTCAAGCTCAGCTTCAGATTGG
	#27	10953	0.3927	1I	A	GCCTCAACTCAAGCTCAGCTTCaAGATTGG
		10712	0.3841	2D	TC	GCCTCAACTCAAGCTCAGCt--AGATTGG
	#28	8419	0.4206	1I	A	GCCTCAACTCAAGCTCAGCTTCaAGATTGG
		7518	0.3756	2D	TC	GCCTCAACTCAAGCTCAGCt--AGATTGG
	#29	3041	0.236	22D	AGCTTCAGATTGG	GCCTCAACTCAAGCTc--------------------
		2709	0.2102	2D	TC	GCCTCAACTCAAGCTCAGCt--AGATTGG
		5679	0.4407	4D	CTTC	GCCTCAACTCAAGCTCAg----AGATTGG
pYCE1-Cas9	#1	53326	0.9501	1I	A	GCCTCAACTCAAGCTCAGCTTCaAGATTGG
	#2	44654	0.9714	1I	A	GCCTCAACTCAAGCTCAGCTTCaAGATTGG
	#3	48796	0.9857	1I	A	GCCTCAACTCAAGCTCAGCTTCaAGATTGG
	#4	12612	0.2466	4D	TTCA	GCCTCAACTCAAGCTCAGc----GATTGG
		35960	0.4653	1I	A	GCCTCAACTCAAGCTCAGCTTCaAGATTGG
		10156	0.1986	1D	A	GCCTCAACTCAAGCTCAGCTTc-GATTGG
	#5	8745	0.4507	1I	A	GCCTCAACTCAAGCTCAGCTTcAAGATTGG
		5904	0.3042	9D	CTCAGCTTC	GCCTCAACTCAAg---------AGATTGG
		3817	0.1967	2D	TC	GCCTCAACTCAAGCTCAGCt--AGATTGG
	#6	71996	0.9316	1I	A	GCCTCAACTCAAGCTCAGCTTCaAGATTGG
	#7	32015	0.5263	4D	TTCA	GCCTCAACTCAAGCTCAGc----GATTGG
		27071	0.4451	1I	A	GCCTCAACTCAAGCTCAGCTTcAAGATTGG
	#8	37227	0.5011	1I	T	GCCTCAACTCAAGCTCAGCTTCaTGATTGG
		34285	0.4615	1I	A	GCCTCAACTCAAGCTCAGCTTcAAGATTGG
	#9	18982	0.3131	25D	AACTCAAGCTCAGCTTCAGATTGGC	GCCTc------------------------
		12641	0.2085	3D	TTC	GCCTCAACTCAAGCTCAGc---AGATTGG
		11647	0.1921	1I	T	GCCTCAACTCAAGCTCAGCTTCaTGATTGG
		11112	0.1833	2D	AG	GCCTCAACTCAAGCTCAGCTTc--ATTGG
	#10	14714	0.2259	4D	TTCA	GCCTCAACTCAAGCTCAGc----GATTGG
		13941	0.214	6D	CAGATT	GCCTCAACTCAAGCTCAGCTt------GG
		13665	0.2098	2D	CA	GCCTCAACTCAAGCTCAGCTt--GATTGG
		12279	0.1885	1I	A	GCCTCAACTCAAGCTCAGCTTCaAGATTGG
	#11	20751	1	1I	A	GCCTCAACTCAAGCTCAGCTTCaAGATTGG
	#12	10381	0.1858	1D	A	GCCTCAACTCAAGCTCAGCTTc-GATTGG
		10315	0.1846	4D	TCAG	GCCTCAACTCAAGCTCAGCt----ATTGG
		10238	0.1832	6D	CTTCAG	GCCTCAACTCAAGCTCAg------ATTGG
		9592	0.1717	1I	A	GCCTCAACTCAAGCTCAGCTTCaAGATTGG
	#13	67526	0.9387	1I	A	GCCTCAACTCAAGCTCAGCTTCaAGATTGG
	#14	49461	0.8984	1I	T	GCCTCAACTCAAGCTCAGCTTCaTGATTGG
	#15	46032	0.9728	WT	-	GCCTCAACTCAAGCTCAGCTTCAGATTGG
	#16	7063	0.2059	4D	TTCA	GCCTCAACTCAAGCTCAGc----GATTGG
		6994	0.2039	6D	CAGATT	GCCTCAACTCAAGCTCAGCTt------GG
		6909	0.2014	2D	CA	GCCTCAACTCAAGCTCAGCTt--GATTGG
		6820	0.1988	1I	A	GCCTCAACTCAAGCTCAGCTTCaAGATTGG
	#17	6203	0.2264	8D	GCTTCAGA	GCCTCAACTCAAGCTCa--------TTGG
		16964	0.5876	1I	A	GCCTCAACTCAAGCTCAGCTTCaAGATTGG
	#18	5851	0.2204	2D	TC	GCCTCAACTCAAGCTCAGCt--AGATTGG
		5553	0.2091	9D	CTCAGCTTC	GCCTCAACTCAAg---------AGATTGG
		5190	0.1955	1I	A	GCCTCAACTCAAGCTCAGCTTcAAGATTGG
		5091	0.1917	2D,2D	AG,TG	GCCTCAACTCAAGCTCAGCTTc--At--G
	#19	6381	0.2104	1I	C	GCCTCAACTCAAGCTCAGCTTCaCGATTGG
		6358	0.2097	1I	A	GCCTCAACTCAAGCTCAGCTTCaAGATTGG
		6143	0.2026	4D	TTCA	GCCTCAACTCAAGCTCAGc----GATTGG
		5412	0.1785	2D	TC	GCCTCAACTCAAGCTCAGCt--AGATTGG
	#20	8291	0.4086	1I	T	GCCTCAACTCAAGCTCAGCTTCaTGATTGG
		8140	0.4012	1I	A	GCCTCAACTCAAGCTCAGCTTcAAGATTGG
	#21	8540	0.4117	1I	A	GCCTCAACTCAAGCTCAGCTTCaAGATTGG
		8259	0.3982	1I	T	GCCTCAACTCAAGCTCAGCTTCaTGATTGG

## Sheet: Supplemental Table S4
Detection of TS2 site mutations using Hi-Tom sequencing.
		Reads number	Ratio	Mutant type	indels	sequence
		69283	0.8661	WT	-	CGGGTTGGTGGTTTACACGAGTTT
pYCE1-Cas9	#1	19636	0.4791	1I	A	CGgAGTTGGTGGTTTACACGAGTTT
		19054	0.4649	1D	G	CGg-TTGGTGGTTTACACGAGTTT
	#2	29659	0.7393	4D	TGGT	CGGGt----GGTTTACACGAGTTT
		5677	0.1415	2I	GG	CGGgGGTTGGTGGTTTACACGAGTTT
	#3	15338	0.4387	1I	G	CGGgGTTGGTGGTTTACACGAGTTT
		12832	0.367	2I	AG	CGGgAGTTGGTGGTTTACACGAGTTT
	#4	19290	0.4767	1D	G	CGG-TTGGTGGTTTACACGAGTTT
		16315	0.4032	1I	T	CGgTGTTGGTGGTTTACACGAGTTT
		2976	0.0735	2I	TG	CGgTGGTTGGTGGTTTACACGAGTTT
	#5	21320	0.4796	1I	A	CGgAGTTGGTGGTTTACACGAGTTT
		19931	0.4484	3D	TTG	CGGg---GTGGTTTACACGAGTTT
	#6	25773	0.5948	2I	GT	CGGGtGTTGGTGGTTTACACGAGTTT
		5361	0.1237	1I	G	CGGgGTTGGTGGTTTACACGAGTTT
		4337	0.1001	4D	TGGT	CGGGt----GGTTTACACGAGTTT
	#7	29802	0.6367	2I	GT	CGGGtGTTGGTGGTTTACACGAGTTT
		6028	0.1288	1I	G	CGGgGTTGGTGGTTTACACGAGTTT
		2768	0.0591	1D	G	CGg-TTGGTGGTTTACACGAGTTT
	#8	18620	0.4834	1I	G	CGGgGTTGGTGGTTTACACGAGTTT
		8048	0.209	2I	GT	CGGGtGTTGGTGGTTTACACGAGTTT
		5401	0.1402	3D	TTG	CGGg---GTGGTTTACACGAGTTT
	#9	45604	0.8584	1D	G	CGg-TTGGTGGTTTACACGAGTTT
	#10	16568	0.4863	4D	TGGT	CGGGt----GGTTTACACGAGTTT
		16145	0.4739	1I	A	CGgAGTTGGTGGTTTACACGAGTTT
	#11	8782	0.5817	6D	TTGGTG	CGGg------GTTTACACGAGTTT
		4715	0.3123	2D	TT	CGGg--GGTGGTTTACACGAGTTT
		835	0.0553	1I	G	CGGgGTTGGTGGTTTACACGAGTTT
		764	0.0506	3D	TTG	CGGg---GTGGTTTACACGAGTTT
	#12	16990	0.514	2D	GG	CCTCg--TTGGTGGTTTACACGAGTTT
		15080	0.4562	1I	T	CGgTGTTGGTGGTTTACACGAGTTT
	#13	19930	0.4721	1I	T	CGgTGTTGGTGGTTTACACGAGTTT
		19625	0.4649	1D	G	CGg-TTGGTGGTTTACACGAGTTT
	#14	16797	0.4883	2D	GG	CCTCg--TTGGTGGTTTACACGAGTTT
		16148	0.4694	1I	T	CGgTGTTGGTGGTTTACACGAGTTT
	#15	19413	0.477	1I	A	CGgAGTTGGTGGTTTACACGAGTTT
		18727	0.4602	1D	G	CGg-TTGGTGGTTTACACGAGTTT
	#16	17489	0.4877	1I	A	CGgAGTTGGTGGTTTACACGAGTTT
		16650	0.4643	3D	TTG	CGGg---GTGGTTTACACGAGTTT
	#17	9008	0.2501	5D	CGGGT	CCt-----TGGTGGTTTACACGAGTTT
		8775	0.2436	14D	CGGGTTGGTGGTTT	CCt--------------ACACGAGTTT
		8626	0.2395	5D	TTGGT	CGGg-----GGTTTACACGAGTTT
		8231	0.2285	1I	A	CGGgGTTGGTGGTTTACACGAGTTT

## Sheet: Supplemental Table S5
Detection of TS3 site mutations using Hi-Tom sequencing.
		Reads number	Ratio	Mutant type	indels	sequence
	WT	101759	0.8407	WT	-	CCATTGTGTGGTCCGTAGTTCGA
pYCE1-Cas9	#1	18185	0.5261	4D	TGTG	CCAt----TGGTCCGTAGTTCGA
		16378	0.4739	1D	T	CCATTg-GTGGTCCGTAGTTCGA
	#2	23329	0.5017	7D	GTGTGGT	CCAt-------TCCGTAGTTCGA
		22437	0.4825	5D	GTGGT	CCATt-----GTCCGTAGTTCGA
	#3	11252	0.4993	7D	GTGTGGT	CCAt-------TCCGTAGTTCGA
		11019	0.489	5D	GTGGT	CCATt-----GTCCGTAGTTCGA
	#4	19210	0.5008	7D	GTGTGGT	CCAt-------TCCGTAGTTCGA
		18695	0.4874	5D	GTGGT	CCATt-----GTCCGTAGTTCGA
	#5	20730	0.4939	7D	GTGTGGT	CCAt-------TCCGTAGTTCGA
		20625	0.4914	5D	GTGGT	CCATt-----GTCCGTAGTTCGA
	#6	19788	0.4987	5D	GTGGT	CCATt-----GTCCGTAGTTCGA
		19353	0.4877	7D	GTGTGGT	CCAt-------TCCGTAGTTCGA
	#7	3780	0.5378	7D	GTGTGGT	CCAt-------TCCGTAGTTCGA
		3159	0.4495	5D	GTGGT	CCATt-----GTCCGTAGTTCGA
	#8	20171	0.5013	5D	GTGGT	CCATt-----GTCCGTAGTTCGA
		19374	0.4815	7D	GTGTGGT	CCAt-------TCCGTAGTTCGA
	#9	41553	0.9493	2D	TG	CCAt--TGTGGTCCGTAGTTCGA
	#10	20009	0.5035	1D	T	CCATTg-GTGGTCCGTAGTTCGA
		19474	0.4901	1I	T	CCATTgTTGTGGTCCGTAGTTCGA
	#11	2195	0.5101	3D	GGT	CCATTGt---GTCCGTAGTTCGA
		2108	0.4899	2D	TG	CCAt--TGTGGTCCGTAGTTCGA
	#12	16550	0.5234	4D	TGTG	CCAt----TGGTCCGTAGTTCGA
		15068	0.4766	2D	TG	CCAt--TGTGGTCCGTAGTTCGA
	#13	44800	0.9362	1I	T	CCATTgTTGTGGTCCGTAGTTCGA
	#14	13444	0.5214	4D	TGTG	CCAt----TGGTCCGTAGTTCGA
		12342	0.4786	2D	TG	CCAt--TGTGGTCCGTAGTTCGA
	#15	19481	0.5128	4D	TGTG	CCAt----TGGTCCGTAGTTCGA
		18437	0.4853	1D	T	CCATTg-GTGGTCCGTAGTTCGA
	#16	18334	0.5044	5D	GTGGT	CCATt-----GTCCGTAGTTCGA
		17703	0.4871	7D	GTGTGGT	CCAt-------TCCGTAGTTCGA
	#17	14347	0.4948	2D	TG	CCAt--TGTGGTCCGTAGTTCGA
		7973	0.275	5D	GTGGT	CCATt-----GTCCGTAGTTCGA
		6674	0.2302	1I	T	CCATTgTTGTGGTCCGTAGTTCGA
